# Supplementary material for: Transferrin Modified GSH Sensitive Hyaluronic Acid Derivative Micelle to Deliver HSP90 Inhibitors to Enhance the Therapeutic Efficacy of Brain Cancers
Source: Cancers (Basel). 2021 May 14;13(10):2375. doi: 10.3390/cancers13102375 (PMC8156315; doi:10.3390/cancers13102375)
Supplement: Supplementary file 1 [file cancers-13-02375-s001.zip]

Archive with 1 entries (1 files):
- cancers-1145157-supplementary.pdf
